# Supplementary material for: Clinical Validation and Post-Implementation Performance Monitoring of a Neural Network-Assisted Approach for Detecting Chronic Lymphocytic Leukemia Minimal Residual Disease by Flow Cytometry
Source: Cancers (Basel). 2025 May 17;17(10):1688. doi: 10.3390/cancers17101688 (PMC12110696; doi:10.3390/cancers17101688)
Supplement: Supplementary file 1 [file cancers-17-01688-s001.zip]

Archive with 1 entries (1 files):
- cancers-3623116-supplementary.pdf
